# Supplementary material for: Longitudinal Plant Health Monitoring via High-Resolution Mass Spectrometry Screening Workflows: Application to a Fertilizer Mediated Tomato Growth Experiment
Source: Molecules. 2023 Sep 22;28(19):6771. doi: 10.3390/molecules28196771 (PMC10574498; doi:10.3390/molecules28196771)
Supplement: Supplementary file 1 [file molecules-28-06771-s001.zip]

Archive with 1 entries (1 files):
- molecules-2575435-supplementary.pdf
